# Supplementary material for: Analysis on epidemiological and drug resistance characteristics of lymph node tuberculosis from Hunan province, China
Source: Front Public Health. 2024 Jul 5;12:1432065. doi: 10.3389/fpubh.2024.1432065 (PMC11257862; doi:10.3389/fpubh.2024.1432065)
Supplement: Supplementary file 1 [file Table_1.XLSX]

## Sheet: Supplemental table 1
Supplemental table 1 Drug resistance characterization of lymph node tuberculosis from Hunan Province, China by univariate analysis
Characteristics		STR resistance (n,%)				INH resistance (n,%)				RIF resistance (n,%)				EMB resistance (n,%)				MDR (n,%)				Total DR (n,%)
		Yes	No	ᵡ2	P	Yes	No	ᵡ2	P	Yes	No	ᵡ2	P	Yes	No	ᵡ2	P	Yes	No	ᵡ2	P	Yes	No	ᵡ2	P
LNTB subtypes	Simple LNTB (n=147)	23 (15.65)	124 (84.35)	1.01	0.604	22 (14.97)	125 (85.03)	3.94	0.139	10 (6.80)#	137 (93.20)	8.11	0.017	2 (1.36)#	145 (98.64)	9.26	0.009	7 (4.76)#	140 (95.24)	11.37	0.003	30 (20.41)	117 (79.59)	3.34	0.188
	LNTB-PTB (n=350)	67 (19.14)	283 (80.86)			78 (22.29)	272 (77.71)			57 (16.29)#	293 (83.71)			28 (8.00)#	322 (92.00)			55 (15.71)#	295 (84.29)			99 (28.29)	251 (71.71)
	LNTB-EPTB (n=80)	16 (20.00)	64 (80.00)			19 (23.75)	61 (76.25)			58 (16.29)	70 (87.50)			5 (6.25)	75 (93.75)			10 (12.50)	70 (87.50)			21 (26.25)	59 (73.75)
No. of tuberculous lesions	1 (n=146）	22 (15.07)	124 (84.93)	2.32	0.509	22 (15.07)	124 (84.93)	6.6	0.086	10 (6.85)#	136 (93.15)	9.38	0.025	2 (1.37)#	144 (98.63)	10.18	0.014	7 (4.79)#	139 (95.21)	13.59	0.004	30 (20.55)	116 (79.45)	4.86	0.182
	2 (n=289)	58 (20.07)	231 (79.93)			71 (24.57)	218 (75.43)			49 (16.96)#	240 (83.04）			20 (6.92)	269 (93.08)			48 (16.61)#	241 (83.39）			86 (29.76)	203 (70.24)
	3 (n=92)	15 (16.30)	77 (83.70)			15 (16.30)	77 (83.70)			10 (10.87)	82 (89.13)			9 (9.78)#	83 (90.22）			9 (9.78)	83 (90.22)			21 (22.83)	71 (77.17)
	≥4 (n=50)	11 (22.00)	39 (78.00)			11 (22.00)	39 (78.00)			8 (16.00)	42 (84.00)			4 (8.00）	46 (92.00)			8 (16.00)	42 (84.00)			13 (26.00)	37 (74.00)
Gender	Male (n=373)	73 (19.57)	300 (80.43)	1.01	0.314	78 (20.91)	295 (79.09)	0.053	0.817	53 (14.21)	320 (85.79)	0.68	0.409	26 (6.97)	347 (93.03)	1.52	0.218	50 (13.40)	323 (86.60)	0.83	0.363	100 (26.81)	273 (73.19)	0.36	0.547
	Female (n=204)	33 (16.18)	171 (83.82)			41 (20.10)	163 (79.90)			24 (11.76)	180 (88.24)			9 (4.41)	195 (95.59)			22 (10.78)	182 (89.22)			50 (24.51)	154 (75.49)
Age groups	<30 (n=269)	42 (15.61)	227 (84.39)	16.04	0.014	46 (17.10)	223 (82.90)	16.68	0.01	25 (9.29)#	244 (90.71)	22.07	<0.001	10 (3.72)	259 (96.28)	11.42	0.049	24 (8.92)#	245 (91.08)	19.73	0.002	58 (21.56)	211 (78.44)	18.65	0.005
	30~ (n=57)	18 (31.58)#	39 (68.42)			18 (31.58)	39 (68.42)			16 (28.07)#	41 (71.93)			7 (12.28)	50 (87.72)			14 (24.56)#	43 (75.44)			23 (40.35)	34 (59.65)
	35~ (n=36)	6 (16.67)	30 (83.33)			4 (11.11)	32 (88.89)			2 (5.56)	34 (94.44)			1 (2.78)	35 (97.22)			2 (5.56)	34 (94.44)			7 (19.44)	29 (80.56)
	40~ (n=32)	10 (31.25)	22 (68.75)			11 (34.38)	21 (65.63)			8 (25.00)	24 (75.00)			4 (12.50)	28 (87.50)			8 (25.00)	24 (75.00)			14 (43.75)	18 (56.25)
	45~ (n=34)	8 (23.53)	26 (76.47)			9 (26.47)	25 (73.53)			5 (14.71)	29 (85.29)			2 (5.88)	32 (94.12)			4 (11.76)	30 (88.24)			11 (32.35)	23 (67.65)
	50~ (n=33)	8 (24.24)	25 (75.76)			11 (33.33)	22 (66.67)			8 (24.24)	25 (75.76)			4 (12.12)	29 (87.88)			8 (24.24)	25 (75.76)			12 (36.36)	21 (63.64)
	≧55 (n=116)	14 (12.07)#	102 (87.93)			20 (17.24)	96 (82.76)			13 (11.21)	103 (88.79)			7 (6.03)	109 (93.97)			12 (10.34)	104 (89.66)			25 (21.55)	91 (78.45)
Occupation	Farmers (n=352)	60 (17.05)	292 (82.95)	2.75	0.423	68 (19.32)	284 (80.68)	6.46	0.091	48 (13.64)	304 (86.36)	7.444	0.053	23 (6.53)	329 (93.47)	5.91	0.087	45 (12.78)	307 (87.22)	9.05	0.023	88 (25.00)	264 (75.00)	2.34	0.51
	Labor workers (n=26)	6 (23.08)	20 (76.92)			7 (26.92)	19 (73.08)			6 (23.08)	20 (76.92)			4 (15.38)	22 (84.62)			6 (23.08)	20 (76.92)			7 (26.92)	19 (73.08)
	Self-employed (n=29)	8 (27.59)	21 (72.41)			11 (37.93)	18 (62.07)			7 (24.14)	22 (75.86)			2 (6.90)	27 (93.10)			7 (24.14)	22 (75.86)			11 (37.93)	18 (62.07)
	Other groups (n=170)	32 (18.82)	138 (81.18)			33 (19.41)	137 (80.59)			16 (9.41)	154 (90.59)			6 (3.53)	164 (96.47)			14 (8.24)	156 (91.76)			44 (25.88)	126 (74.12)
Region	East of Hunan (Changsha‎, Xiangtan, Zhuzhou) (n=160)	19 (11.88)#	141 (88.13)	17.86	0.001	26 (16.25)#	134 (83.75)	13.46	0.009	16 (10.00)#	144 (90.00)	12.69	0.013	6 (3.75)#	154 (96.25)	11.75	0.015	14 (8.75)#	146 (91.25)	13.5	0.008	34 (21.25)#	126 (78.75)	9.94	0.041
	South of Hunan (Hengyang, Yongzhou, Chenzhou) (n=103)	22 (21.36)	81 (78.64)			25 (24.27)	78 (75.73)			19 (18.45)	84 (81.55)			9 (8.74)	94 (91.26)			18 (17.48)	85 (82.52)			29 (28.16)	74 (71.84)
	West of Hunan (Zhangjiajie, xiangxi, Huaihua) (n=39)	15 (38.46)#, &	24 (61.54)			16 (41.03)#, &	23 (58.97)			11 (28.21)#, &	28 (71.79)			7 (17.95)#, &	32 (82.05)			11 (28.21)#, &	28 (71.79)			17 (43.59)#	22 (56.41)
	North of Hunan (Yueyang, Changde) (n=101)	23 (22.77)	78 (77.23)			21 (20.79)	80 (79.21)			13 (12.87)	88 (87.13)			3 (2.97)&	98 (97.03)			13 (12.87)	88 (87.13)			30 (29.70)	71 (70.30)
	Center of Hunan (Loudi, Yiyang, Shaoyang) (n=174)	27 (15.52)&	147 (84.48)			31 (17.82)&	143 (82.18)			18 (10.34)&	156 (89.66)			10 (5.75)	164 (94.25)			16 (9.20)&	158 (90.80)			40 (22.99)	134 (77.01)
Note, Numbers in bold meant that these factors emerged as statistically significant observations.INH, isoniazid resistance rate; EMB, ethambutol resistance rate; STR, streptomycin resistance rate; RIF, rifampicin resistance rate; MDR, multi-drug resistance; Total DR, total drug resistance rate.LNTB-PTB means patients had lymph node tuberculosis (LNTB) and pulmonary tuberculosis (PTB) regardless o…
